# Supplementary material for: Children with Intestinal Failure Maintain Their Renal Function on Long-Term Parenteral Nutrition
Source: Nutrients. 2021 Oct 18;13(10):3647. doi: 10.3390/nu13103647 (PMC8539167; doi:10.3390/nu13103647)
Supplement: Supplementary file 1 [file nutrients-13-03647-s001.zip]

Archive with 1 entries (1 files):
- nutrients-1395422-supplementary.pdf
